# Supplementary material for: Effect of a blood culture collection bundle on decreasing the contamination rate
Source: PLoS One. 2024 Dec 31;19(12):e0314649. doi: 10.1371/journal.pone.0314649 (PMC11687820; doi:10.1371/journal.pone.0314649)
Supplement: S1 Data — (XLSX) [file pone.0314649.s006.xlsx]

## Sheet: Supporting　data
Total event, total set, contamination event, contamination set and contamination strains													Isolated contaminants in each set										Isolated contaminants in each event										True bacteremic isolates in each event
Control period						Bundle period							Control period				Bundle period						Control period				Bundle period						Control period							Bundle period
Date	No. of total event	No. of total set	No of contamination event	No of contamination set	No of contamination strains	Date	No. of total event	No. of total set	No of contamination event	No of contamination set	No of contamination strains		No of Event	date of isolation	Isolated contaminants①	Isolated contaminants②	No of Event	date of isolation	Isolated contaminants①	Isolated contaminants②	Isolated contaminants③		No of Event	date of isolation	Isolated contaminants①	Isolated contaminants②	No of Event	date of isolation	Isolated contaminants①	Isolated contaminants②	Isolated contaminants③		No of Event	date of isolation	Organisms isolated from true bacteremia:1	Organisms isolated from true bacteremia:2	Organisms isolated from true bacteremia:3	Organisms isolated from true bacteremia:4	Organisms isolated from true bacteremia:5	No of Event	date of isolation	Organisms isolated from true bacteremia:1	Organisms isolated from true bacteremia:2	Organisms isolated from true bacteremia:3	Organisms isolated from true bacteremia:4
2019.5	86	172	5	5	5	2022.5	71	142	1	1	1		1	2019-05-07	Staphylococcus felis(MRS)		1	2022-05-05	Staphylococcus epidermidis(MRSE)				1	2019-05-07	Staphylococcus felis(MRS)		1	2022-05-05	Staphylococcus epidermidis(MRSE)				1	2019/05/03	Enterococcus faecalis	Klebsiella oxytoca				1	2022/05/02	Escherichia coli
2019.6	91	182	1	1	1	2022.6	84	172	2	2	2		2	2019-05-20	Staphylococcus hominis(MRS)		2	2022-06-07	Bacillus thuringiensis				2	2019-05-20	Staphylococcus hominis(MRS)		2	2022-06-07	Bacillus thuringiensis				2	2019/05/03	Escherichia coli					2	2022/05/03	Escherichia coli
2019.7	93	187	3	3	3	2022.7	84	168	2	2	2		3	2019-05-24	Staphylococcus capitis		3	2022-06-20	Rothia species				3	2019-05-24	Staphylococcus capitis		3	2022-06-20	Rothia species				3	2019/05/03	(ESBL) Escherichia coli					3	2022/05/10	Streptococcus pneumoniae
2019.8	80	160	4	4	4	2022.8	79	158	3	3	4		4	2019-05-27	Bacillus subtilis		4	2022-07-01	Staphylococcus epidermidis				4	2019-05-27	Bacillus subtilis		4	2022-07-01	Staphylococcus epidermidis				4	2019/05/04	Klebsiella pneumoniae					4	2022/05/12	Morganella morganii
2019.9	72	144	3	3	3	2022.9	55	110	1	1	1		5	2019-05-28	Staphylococcus hominis		5	2022-07-28	Staphylococcus caprae				5	2019-05-28	Staphylococcus hominis		5	2022-07-28	Staphylococcus caprae				5	2019/05/06	Staphylococcus lugdunensis(MRS)					5	2022/05/14	(ESBL) Escherichia coli
2019.1	69	138	3	3	4	2022.1	74	148	1	1	1		6	2019-06-13	Staphylococcus epidermidis		6	2022-08-01	Terrisporobacter glycolicus				6	2019-06-13	Staphylococcus epidermidis		6	2022-08-01	Terrisporobacter glycolicus				6	2019/05/09	Escherichia coli					6	2022/05/16	Escherichia coli
2019.11	86	172	2	2	2	2022.11	76	152	3	4	5		7	2019-07-22	Staphylococcus hominis		7	2022-08-02	Staphylococcus capitis(MRS)				7	2019-07-22	Staphylococcus hominis		7	2022-08-02	Staphylococcus capitis(MRS)				7	2019/05/10	Escherichia coli					7	2022/05/19	Escherichia coli
2019.12	75	150	0	0	0	2022.12	110	220	2	2	2		8	2019-07-25	Staphylococcus haemolyticus(MRS)		8	2022-08-29	Staphylococcus caprae	Clostridium paraputrificum			8	2019-07-25	Staphylococcus haemolyticus(MRS)		8	2022-08-29	Staphylococcus caprae	Clostridium paraputrificum			8	2019/05/12	Escherichia coli					8	2022/05/23	Serratia marcescens
2020.1	104	209	3	3	4	2023.1	83	166	5	5	6		9	2019-07-30	Staphylococcus capitis(MRS)		9	2022-09-07	Staphylococcus haemolyticus(MRS)				9	2019-07-30	Staphylococcus capitis(MRS)		9	2022-09-07	Staphylococcus haemolyticus(MRS)				9	2019/05/15	Staphylococcus epidermidis(MRSE)					9	2022/05/25	Escherichia coli
2020.2	96	193	3	3	3	2023.2	94	188	2	2	2		10	2019-08-12	Staphylococcus capitis(MRS)		10	2022-10-11	Finegoldia magna				10	2019-08-12	Staphylococcus capitis(MRS)		10	2022-10-11	Finegoldia magna				10	2019/05/15	(ESBL) Escherichia coli					10	2022/05/31	Candida parapsilosis
2020.3	113	226	3	3	3	2023.3	83	166	1	1	1		11	2019-08-16	Staphylococcus simulans		11	2022-11-02	Clostridium perfringens				11	2019-08-16	Staphylococcus simulans		11	2022-11-02	Clostridium perfringens				11	2019/05/18	Escherichia coli					11	2022/06/02	Escherichia coli
2020.4	80	161	5	5	6	2023.4	69	138	0	0	0		12	2019-08-23	Staphylococcus hominis(MRS)		12	2022-11-05	Staphylococcus auricularis	Bacillus species	Burkholderia cepacia complex		12	2019-08-23	Staphylococcus hominis(MRS)		12	2022-11-05	Staphylococcus auricularis	Bacillus species	Burkholderia cepacia complex		12	2019/05/20	Klebsiella pneumoniae					12	2022/06/03	(ESBL) Escherichia coli
2020.5	74	148	2	2	3	2023.5	87	176	0	0	0		13	2019-08-23	Corynebacterium species		13	2022-11-29	Streptococcus acidominimus				13	2019-08-23	Corynebacterium species		13	2022-11-29	Streptococcus acidominimus	Streptococcus acidominimus			13	2019/05/20	Escherichia coli					13	2022/06/03	Staphylococcus aureus	Staphylococcus epidermidis(MRSE)
2020.6	72	145	1	1	1	2023.6	90	180	0	0	0		14	2019-09-05	Bacillus cereus		14	2022-11-29	Streptococcus acidominimus				14	2019-09-05	Bacillus cereus		14	2022-12-11	Staphylococcus capitis				14	2019/05/22	Escherichia coli					14	2022/06/05	Escherichia coli
2020.7	66	132	2	2	2	2023.7	94	188	1	1	1		15	2019-09-10	Staphylococcus schleiferi(MRS)		15	2022-12-11	Staphylococcus capitis				15	2019-09-10	Staphylococcus schleiferi(MRS)		15	2022-12-13	Eubacterium limosum				15	2019/05/30	Helicobacter cinaedi					15	2022/06/13	Enterococcus faecium
2020.8	81	162	7	8	8	2023.8	118	236	4	5	6		16	2019-09-12	Staphylococcus caprae		16	2022-12-13	Eubacterium limosum				16	2019-09-12	Staphylococcus caprae		16	2023-01-04	Clostridium perfringens				16	2019/06/03	Staphylococcus aureus (MRSA)					16	2022/06/20	Streptococcus agalactiae
2020.9	86	172	4	4	4	2023.9	101	202	1	1	1		17	2019-10-08	Clostridium perfringens		17	2023-01-04	Clostridium perfringens				17	2019-10-08	Clostridium perfringens		17	2023-01-11	Staphylococcus caprae(MRS)				17	2019/06/08	(ESBL) Escherichia coli					17	2022/06/27	Parvimonas micra
2020.1	83	166	4	4	4	2023.1	81	162	2	2	2		18	2019-10-17	Staphylococcus pettenkoferi	Clostridium perfringens	18	2023-01-11	Staphylococcus caprae(MRS)				18	2019-10-17	Staphylococcus pettenkoferi	Clostridium perfringens	18	2023-01-16	Bacillus subtilis				18	2019/06/10	(ESBL) Escherichia coli					18	2022/07/07	Klebsiella oxytoca	(AmpC) Escherichia coli
2020.11	87	174	4	5	5	2023.11	92	184	1	1	1		19	2019-10-28	Anaerobic positive bacilli		19	2023-01-16	Bacillus subtilis				19	2019-10-28	Anaerobic positive bacilli		19	2023-01-20	Propionibacterium species				19	2019/06/15	Bacteroides thetaiotaomicron					19	2022/07/07	Enterobacter cloacae
2020.12	80	161	2	2	2	2023.12	111	222	2	3	2		20	2019-11-15	Actinomyces naeslundii		20	2023-01-20	Propionibacterium species				20	2019-11-15	Actinomyces naeslundii		20	2023-01-27	Corynebacterium amycolatum/striatum	Staphylococcus capitis(MRS)			20	2019/06/20	Klebsiella pneumoniae					20	2022/07/08	Escherichia coli
2021.1	80	163	1	1	1	2024.1	128	257	2	2	2		21	2019-11-26	Staphylococcus capitis		21	2023-01-27	Corynebacterium amycolatum/striatum	Staphylococcus capitis(MRS)			21	2019-11-26	Staphylococcus capitis		21	2023-02-01	Staphylococcus capitis(MRS)				21	2019/06/23	Escherichia coli					21	2022/07/10	Streptococcus sanguinis
2021.2	75	150	2	2	2	2024.2	93	186	1	2	1		22	2020-01-04	Staphylococcus epidermidis		22	2023-02-01	Staphylococcus capitis(MRS)				22	2020-01-04	Staphylococcus epidermidis		22	2023-02-03	Streptoccous sp				22	2019/06/24	Staphylococcus aureus					22	2022/07/12	Escherichia coli
2021.3	100	201	2	2	2	2024.3	112	224	2	2	2		23	2020-01-23	Staphylococcus epidermidis(MRSE)	Staphylococcus caprae(MRS)	23	2023-02-03	Strepttocus sp				23	2020-01-23	Staphylococcus epidermidis(MRSE)	Staphylococcus caprae(MRS)	23	2023-03-17	Actinomyces meyeri				23	2019/06/28	(ESBL) Escherichia coli					23	2022/07/12	Staphylococcus aureus (MRSA)
2021.4	67	134	2	2	2	2024.4	107	214	1	1	1		24	2020-01-31	Staphylococcus epidermidis(MRSE)		24	2023-03-17	Actinomyces meyeri				24	2020-01-31	Staphylococcus epidermidis(MRSE)		24	2023-07-25	Staphylococcus epidermidis				24	2019/06/30	Acineto. baumannii/calcoaceticus complex					24	2022/07/15	Staphylococcus aureus (MRSA)
2021.5	68	136	3	3	3								25	2020-02-18	Corynebacterium amycolatum/striatum		32	2023-07-25	Staphylococcus epidermidis				25	2020-02-18	Corynebacterium amycolatum/striatum		25	2023-08-03	Corynebacterium bovis	Parvimonas micra			25	2019/06/30	(ESBL) Escherichia coli					25	2022/07/22	Staphylococcus aureus (MRSA)
2021.6	66	132	1	1	1								26	2020-02-21	Anaerococcus prevotii		31	2023-08-03	Corynebacterium bovis	Parvimonas micra			26	2020-02-21	Anaerococcus prevotii		26	2023-08-03	Staphylococcus hominis				26	2019/07/01	Streptococcus oralis					26	2022/07/24	Escherichia coli
2021.7	78	156	2	2	2								27	2020-02-23	Bacillus coagulans		33	2023-08-03	Staphylococcus hominis				27	2020-02-23	Bacillus coagulans		27	2023-08-14	Bacillus cereus	Staphylococcus epidermidis(MRSE)			27	2019/07/05	Escherichia coli					27	2022/07/24	Staphylococcus aureus (MRSA)
2021.8	74	148	10	10	10								28	2020-03-06	Bacillus cereus		25	2023-08-14	Bacillus cereus				28	2020-03-06	Bacillus cereus		28	2023-08-14	Staphylococcus capitis(MRS)				28	2019/07/08	Enterococcus faecalis					28	2022/07/25	Streptococcus agalactiae
2021.9	80	162	9	9	9								29	2020-03-13	Staphylococcus caprae		26	2023-08-14	Staphylococcus epidermidis(MRSE)				29	2020-03-13	Staphylococcus caprae		29	2023-09-13	Staphylococcus hominis				29	2019/07/10	Salmonella species					29	2022/07/29	Enterococcus casseliflavus
2021.1	84	168	2	3	2								30	2020-03-22	Staphylococcus epidermidis(MRSE)		29	2023-08-14	Staphylococcus capitis(MRS)				30	2020-03-22	Staphylococcus epidermidis(MRSE)		30	2023-10-17	Staphylococcus epidermidis(MRSE)				30	2019/07/10	Enterococcus faecium					30	2022/08/01	(ESBL) Escherichia coli
2021.11	72	144	2	2	2								31	2020-04-02	Staphylococcus epidermidis(MRSE)		30	2023-09-13	Staphylococcus hominis				31	2020-04-02	Staphylococcus epidermidis(MRSE)		31	2023-10-25	Corynebacterium amycolatum/striatum				31	2019/07/13	Klebsiella pneumoniae					31	2022/08/05	Escherichia coli
2021.12	56	112	3	3	3								32	2020-04-14	Corynebacterium species		27	2023-10-17	Staphylococcus epidermidis(MRSE)				32	2020-04-14	Corynebacterium species		32	2023-11-13	Staphylococcus capitis				32	2019/07/15	Staphylococcus aureus (MRSA)					32	2022/08/10	Bacteroides fragilis	(AmpC) Escherichia coli
2022.1	64	128	1	1	1								33	2020-04-15	Corynebacterium striatum		28	2023-10-25	Corynebacterium amycolatum/striatum				33	2020-04-15	Corynebacterium striatum		33	2023-12-14	Finegoldia magna				33	2019/07/16	Enterobacter cloacae					33	2022/08/11	Pseudomonas aeruginosa
2022.2	79	158	5	5	5								34	2020-04-20	Staphylococcus epidermidis(MRSE)		34	2023-11-13	Staphylococcus capitis				34	2020-04-20	Staphylococcus epidermidis(MRSE)		34	2023-12-25	Cutibacterium acnes				34	2019/07/20	(ESBL) Escherichia coli					34	2022/08/13	(ESBL) Escherichia coli
2022.3	67	134	3	3	3								35	2020-04-29	Streptococcus vestibularis	Corynebacterium urealyticum	35	2023-12-14	Finegoldia magna				35	2020-04-29	Streptococcus vestibularis	Corynebacterium urealyticum	35	2024-01-10	Staphylococcus epidermidis				35	2019/07/24	Staphylococcus aureus (MRSA)					35	2022/08/16	Klebsiella oxytoca
2022.4	74	148	0	0	0								36	2020-05-18	Staphylococcus epidermidis		36	2023-12-25	Cutibacterium acnes				36	2020-05-18	Staphylococcus epidermidis		36	2024-01-17	Streptococcus sanguinis				36	2019/07/24	Streptococcus pyogenes					36	2022/08/16	Clostridium septicum
													37	2020-05-29	Staphylococcus simulans	Streptococcus salivarius	37	2023-12-25	Cutibacterium acnes				37	2020-05-29	Staphylococcus simulans	Streptococcus salivarius	37	2024-02-10	Bacillus subtilis				37	2019/07/29	Enterobacter cloacae					37	2022/08/18	Klebsiella pneumoniae
													38	2020-06-28	Staphylococcus hominis		38	2024-01-10	Staphylococcus epidermidis				38	2020-06-28	Staphylococcus hominis		38	2024-03-13	Streptococcous veridans group				38	2019/07/30	Escherichia coli					38	2022/08/18	Streptococcus dysgalactiae/canis	Corynebacterium amycolatum/striatum
													39	2020-07-03	Staphylococcus haemolyticus(MRS)		39	2024-01-17	Streptococcus sanguinis				39	2020-07-03	Staphylococcus haemolyticus(MRS)		39	2024-03-14	Gemella morbillorum				39	2019/08/05	(ESBL) Escherichia coli					39	2022/08/19	Escherichia coli
													40	2020-07-17	Staphylococcus capitis(MRS)		40	2024-02-10	Bacillus subtilis				40	2020-07-17	Staphylococcus capitis(MRS)		40	2024-04-17	Staphylococcus capitis				40	2019/08/08	Bacillus cereus					40	2022/08/22	Staphylococcus aureus
													41	2020-08-04	Staphylococcus epidermidis		41	2024-02-10	Bacillus subtilis				41	2020-08-04	Staphylococcus epidermidis								41	2019/08/08	Bacillus cereus					41	2022/08/24	Streptococcus agalactiae
													42	2020-08-06	Staphylococcus epidermidis		42	2024-03-13	Streptococcous viridans group				42	2020-08-06	Staphylococcus epidermidis								42	2019/08/16	Staphylococcus aureus					42	2022/08/25	Staphylococcus aureus
													43	2020-08-11	Staphylococcus capitis(MRS)		43	2024-03-14	Gemella morbillorum				43	2020-08-11	Staphylococcus capitis(MRS)								43	2019/08/16	Escherichia coli					43	2022/08/29	Staphylococcus aureus
													44	2020-08-18	Finegoldia magna		44	2024-04-17	Staphylococcus capitis				44	2020-08-18	Finegoldia magna								44	2019/08/27	Streptococcus dysgalactiae/canis					44	2022/08/30	Staphylococcus aureus
													45	2020-08-21	Micrococcus luteus								45	2020-08-21	Micrococcus luteus	Staphylococcus epidermidis(MRSE)							45	2019/08/27	Klebsiella oxytoca					45	2022/09/14	Escherichia coli
													46	2020-08-21	Staphylococcus epidermidis(MRSE)								46	2020-08-27	Bacillus subtilis								46	2019/08/28	Aerococcus viridans					46	2022/09/24	Staphylococcus aureus (MRSA)
													47	2020-08-27	Bacillus subtilis								47	2020-08-28	Bacillus cereus								47	2019/08/28	Bacillus thuringiensis					47	2022/09/27	Enterococcus faecalis
													48	2020-08-28	Bacillus cereus								48	2020-09-11	Staphylococcus epidermidis(MRSE)								48	2019/08/29	Staphylococcus aureus					48	2022/10/02	Staphylococcus aureus (MRSA)
													49	2020-09-11	Staphylococcus epidermidis(MRSE)								49	2020-09-20	Bacillus cereus								49	2019/08/29	Escherichia coli					49	2022/10/02	Staphylococcus aureus
													50	2020-09-20	Bacillus cereus								50	2020-09-22	Bacillus cereus								50	2019/08/29	Enterococcus faecium					50	2022/10/05	Streptococcus agalactiae
													51	2020-09-22	Bacillus cereus								51	2020-09-25	Staphylococcus epidermidis(MRSE)								51	2019/09/02	Streptococcus pneumoniae					51	2022/10/05	Staphylococcus aureus (MRSA)
													52	2020-09-25	Staphylococcus epidermidis(MRSE)								52	2020-10-08	Clostridium perfringens								52	2019/09/02	Escherichia coli					52	2022/10/05	Streptococcus constellatus
													53	2020-10-08	Clostridium perfringens								53	2020-10-22	Staphylococcus epidermidis(MRSE)								53	2019/09/04	Escherichia coli					53	2022/10/10	Klebsiella oxytoca
													54	2020-10-22	Staphylococcus epidermidis(MRSE)								54	2020-10-28	Staphylococcus kloosii								54	2019/09/06	Clostridium perfringens					54	2022/10/12	(ESBL) Escherichia coli
													55	2020-10-28	Staphylococcus kloosii								55	2020-10-30	Staphylococcus saprophyticus(MRS)								55	2019/09/11	Streptococcus dysgalactiae/canis					55	2022/10/18	Candida parapsilosis
													56	2020-10-30	Staphylococcus saprophyticus(MRS)								56	2020-11-10	Staphylococcus simulans								56	2019/09/11	Staphylococcus aureus (MRSA)					56	2022/10/18	Escherichia coli
													57	2020-11-10	Staphylococcus simulans								57	2020-11-10	Bacillus cereus								57	2019/09/14	Proteus mirabilis					57	2022/10/20	Candida parapsilosis complex
													58	2020-11-10	Bacillus cereus								58	2020-11-12	Staphylococcus capitis(MRS)								58	2019/09/17	Streptoc. dysgalactiae ssp equisimilis					58	2022/10/25	Staphylococcus aureus (MRSA)
													59	2020-11-12	Staphylococcus capitis(MRS)								59	2020-11-13	Staphylococcus pettenkoferi	Staphylococcus epidermidis							59	2019/09/18	Pseudomonas aeruginosa					59	2022/10/29	Klebsiella aerogenes
													60	2020-11-13	Staphylococcus pettenkoferi								60	2020-12-05	Bacillus subtilis								60	2019/09/24	Enterococcus faecalis					60	2022/10/29	Enterococcus faecalis	Klebsiella oxytoca	Clostridium perfringens
													61	2020-11-13	Staphylococcus epidermidis								61	2020-12-15	Staphylococcus epidermidis(MRSE)								61	2019/09/30	Escherichia coli					61	2022/10/30	Parabacteroides distasonis
													62	2020-12-05	Bacillus subtilis								62	2021-01-05	Staphylococcus epidermidis(MRSE)								62	2019/10/11	Streptococcus agalactiae					62	2022/11/02	Proteus mirabilis
													63	2020-12-15	Staphylococcus epidermidis(MRSE)								63	2021-02-18	Staphylococcus pettenkoferi								63	2019/10/13	Enterobacter cloacae					63	2022/11/04	Candida parapsilosis
													64	2021-01-05	Staphylococcus epidermidis(MRSE)								64	2021-02-19	Bacillus subtilis								64	2019/10/15	Candida albicans					64	2022/11/16	Pseudomonas aeruginosa
													65	2021-02-18	Staphylococcus pettenkoferi								65	2021-03-08	Staphylococcus warneri								65	2019/10/18	Streptococcus dysgalactiae/canis					65	2022/11/21	Streptococcus pneumoniae
													66	2021-02-19	Bacillus subtilis								66	2021-03-24	Staphylococcus epidermidis								66	2019/10/28	Escherichia coli					66	2022/11/22	Enterococcus faecium
													67	2021-03-08	Staphylococcus warneri								67	2021-04-28	Bacillus cereus								67	2019/11/01	Escherichia coli					67	2022/11/22	Staphylococcus aureus (MRSA)	Streptococcus agalactiae
													68	2021-03-24	Staphylococcus epidermidis								68	2021-04-30	Staphylococcus capitis								68	2019/11/05	Klebsiella pneumoniae					68	2022/11/24	Campylobacter jejuni
													69	2021-04-28	Bacillus cereus								69	2021-05-01	Staphylococcus epidermidis								69	2019/11/08	Bacteroides thetaiotaomicron	Peptoniphilus asaccharolyticus	Clostridium clostridioforme			69	2022/11/28	Escherichia coli
													70	2021-04-30	Staphylococcus capitis								70	2021-05-10	Bacillus subtilis								70	2019/11/16	Acinetobacter species					70	2022/12/10	Clostridium cadaveris	Clostridium cadaveris
													71	2021-05-01	Staphylococcus epidermidis								71	2021-05-22	Staphylococcus intermedius(MRS)								71	2019/11/20	(ESBL) Escherichia coli					71	2022/12/10	Escherichia coli
													72	2021-05-10	Bacillus subtilis								72	2021-06-21	Staphylococcus epidermidis(MRSE)								72	2019/11/20	Pseudomonas aeruginosa					72	2022/12/16	Pseudomonas aeruginosa
													73	2021-05-22	Staphylococcus intermedius(MRS)								73	2021-07-19	Staphylococcus epidermidis								73	2019/11/20	Klebsiella pneumoniae					73	2022/12/17	Candida albicans
													74	2021-06-21	Staphylococcus epidermidis(MRSE)								74	2021-07-20	Staphylococcus pasteuri(MRS)								74	2019/11/20	Streptococcus intermedius					74	2022/12/19	Haemophilus influenzae
													75	2021-07-19	Staphylococcus epidermidis								75	2021-08-03	Staphylococcus epidermidis(MRSE)								75	2019/11/23	Staphylococcus aureus					75	2022/12/19	Bacteroides fragilis
													76	2021-07-20	Staphylococcus pasteuri(MRS)								76	2021-08-07	Bacillus cereus								76	2019/11/23	Enterococcus faecalis					76	2022/12/21	Staphylococcus aureus (MRSA)
													77	2021-08-03	Staphylococcus epidermidis(MRSE)								77	2021-08-09	Staphylococcus hominis(MRS)								77	2019/12/08	Streptococcus gallolyticus/infantarius					77	2022/12/23	(ESBL) Escherichia coli
													78	2021-08-07	Bacillus cereus								78	2021-08-16	Kocuria varians								78	2019/12/10	Escherichia coli					78	2022/12/23	Escherichia coli
													79	2021-08-09	Staphylococcus hominis(MRS)								79	2021-08-18	Bacillus subtilis								79	2019/12/12	Staphylococcus epidermidis	Serratia marcescens				79	2022/12/24	(ESBL) Escherichia coli
													80	2021-08-16	Kocuria varians								80	2021-08-22	Staphylococcus epidermidis								80	2019/12/13	Escherichia coli					80	2022/12/26	Candida albicans
													81	2021-08-18	Bacillus subtilis								81	2021-08-24	Staphylococcus epidermidis(MRSE)								81	2019/12/20	Enterococcus faecalis					81	2022/12/27	Streptococcus pneumoniae
													82	2021-08-22	Staphylococcus epidermidis								82	2021-08-28	Staphylococcus epidermidis(MRSE)								82	2019/12/22	Klebsiella pneumoniae					82	2022/12/28	Streptococcus mitis
													83	2021-08-24	Staphylococcus epidermidis(MRSE)								83	2021-08-31	Staphylococcus simulans								83	2019/12/24	Klebsiella pneumoniae (ESBL)					83	2022/12/30	Bacteroides fragilis
													84	2021-08-28	Staphylococcus epidermidis(MRSE)								84	2021-08-31	Staphylococcus hominis(MRS)								84	2019/12/24	Enterococcus faecalis					84	2022/12/31	(ESBL) Escherichia coli
													85	2021-08-31	Staphylococcus simulans								85	2021-09-01	Staphylococcus hominis								85	2019/12/30	(ESBL) Escherichia coli					85	2023/01/02	Klebsiella aerogenes
													86	2021-08-31	Staphylococcus hominis(MRS)								86	2021-09-04	Staphylococcus epidermidis(MRSE)								86	2020/01/01	Escherichia coli					86	2023/01/04	Staphylococcus aureus
													87	2021-09-01	Staphylococcus hominis								87	2021-09-08	Gemella morbillorum								87	2020/01/03	Escherichia coli					87	2023/01/09	Escherichia coli
													88	2021-09-04	Staphylococcus epidermidis(MRSE)								88	2021-09-09	Staphylococcus epidermidis								88	2020/01/03	Streptococcus anginosus	Klebsiella pneumoniae				88	2023/01/15	Morganella morganii
													89	2021-09-08	Gemella morbillorum								89	2021-09-17	Staphylococcus simulans								89	2020/01/04	Staphylococcus aureus					89	2023/01/18	Enterococcus faecium
													90	2021-09-09	Staphylococcus epidermidis								90	2021-09-17	Bacillus subtilis								90	2020/01/06	Bacillus cereus					90	2023/01/18	Streptococcus agalactiae
													91	2021-09-17	Staphylococcus simulans								91	2021-09-22	Staphylococcus pettenkoferi								91	2020/01/07	Acineto. baumannii/calcoaceticus complex					91	2023/01/20	Staphylococcus aureus (MRSA)
													92	2021-09-17	Bacillus subtilis								92	2021-09-30	Staphylococcus capitis								92	2020/01/08	Strep. gall ssp pasteurianus/infantarius					92	2023/01/23	Escherichia coli
													93	2021-09-22	Staphylococcus pettenkoferi								93	2021-09-30	Corynebacterium matruchotii								93	2020/01/14	Staphylococcus aureus					93	2023/01/24	Staphylococcus aureus (MRSA)
													94	2021-09-30	Staphylococcus capitis								94	2021-10-02	Staphylococcus saprophyticus(MRS)								94	2020/01/17	Listeria monocytogenes					94	2023/01/29	Escherichia coli
													95	2021-09-30	Corynebacterium matruchotii								95	2021-10-08	Cutibacterium acnes								95	2020/01/23	Escherichia coli					95	2023/01/31	Escherichia coli
													96	2021-10-02	Staphylococcus saprophyticus(MRS)								96	2021-11-02	Staphylococcus haemolyticus(MRS)								96	2020/01/26	Escherichia coli					96	2023/01/31	Escherichia coli
													97	2021-10-08	Cutibacterium acnes								97	2021-11-29	Parvimonas micra								97	2020/01/27	Escherichia coli					97	2023/02/04	Enterococcus faecalis
													98	2021-10-08	Cutibacterium acnes								98	2021-12-03	Cutibacterium acnes								98	2020/01/28	Salmonella species					98	2023/02/12	Staphylococcus aureus
													99	2021-11-02	Staphylococcus haemolyticus(MRS)								99	2021-12-04	Staphylococcus epidermidis								99	2020/01/28	Escherichia coli					99	2023/02/15	Staphylococcus aureus
													100	2021-11-29	Parvimonas micra								100	2021-12-12	Staphylococcus epidermidis(MRSE)								100	2020/01/31	Staphylococcus aureus (MRSA)					100	2023/02/16	Staphylococcus aureus (MRSA)
													101	2021-12-03	Cutibacterium acnes								101	2022-01-16	Staphylococcus caprae(MRS)								101	2020/02/01	Enterococcus raffinosus					101	2023/02/17	Staphylococcus aureus
													102	2021-12-04	Staphylococcus epidermidis								102	2022-02-16	Staphylococcus epidermidis(MRSE)								102	2020/02/03	Staphylococcus aureus					102	2023/02/17	Pseudomonas aeruginosa
													103	2021-12-12	Staphylococcus epidermidis(MRSE)								103	2022-02-17	Moraxella species								103	2020/02/03	Pseudomonas aeruginosa					103	2023/02/17	Escherichia coli
													104	2022-01-16	Staphylococcus caprae(MRS)								104	2022-02-21	Clostridium clostridioforme								104	2020/02/15	Escherichia coli					104	2023/02/20	Candida albicans
													105	2022-02-16	Staphylococcus epidermidis(MRSE)								105	2022-02-22	Staphylococcus epidermidis								105	2020/02/18	Exophiala dermatitidis					105	2023/02/21	Staphylococcus aureus (MRSA)
													106	2022-02-17	Moraxella species								106	2022-02-23	Streptococcus salivarius								106	2020/02/19	Escherichia coli					106	2023/02/27	Klebsiella pneumoniae
													107	2022-02-21	Clostridium clostridioforme								107	2022-03-01	Staphylococcus epidermidis(MRSE)								107	2020/02/21	Streptococcus agalactiae					107	2023/03/02	Staphylococcus aureus (MRSA)
													108	2022-02-22	Staphylococcus epidermidis								108	2022-03-09	Staphylococcus capitis								108	2020/02/22	Escherichia coli					108	2023/03/02	Klebsiella pneumoniae
													109	2022-02-23	Streptococcus salivarius								109	2022-03-11	Bacillus subtilis								109	2020/02/23	(ESBL) Escherichia coli					109	2023/03/03	Staphylococcus aureus (MRSA)	Candida albicans
													110	2022-03-01	Staphylococcus epidermidis(MRSE)																		110	2020/02/23	Streptococcus pneumoniae					110	2023/03/03	Enterobacter cloacae
													111	2022-03-09	Staphylococcus capitis																		111	2020/02/26	Escherichia coli					111	2023/03/07	Escherichia coli
													112	2022-03-11	Bacillus subtilis																		112	2020/02/26	Enterococcus faecalis					112	2023/03/09	Enterococcus faecalis
																																	113	2020/03/04	Staphylococcus aureus					113	2023/03/15	Listeria monocytogenes/innocua
																																	114	2020/03/05	Escherichia coli					114	2023/03/17	Streptococcus constellatus
																																	115	2020/03/06	Staphylococcus aureus					115	2023/03/18	Escherichia coli
																																	116	2020/03/06	Klebsiella pneumoniae					116	2023/03/21	Staphylococcus capitis(MRS)
																																	117	2020/03/07	(ESBL) Escherichia coli					117	2023/03/21	Bacteroides uniformis
																																	118	2020/03/11	Escherichia coli					118	2023/03/23	Escherichia coli
																																	119	2020/03/13	Staphylococcus hominis(MRS)					119	2023/03/23	Staphylococcus capitis(MRS)
																																	120	2020/03/16	Klebsiella pneumoniae					120	2023/03/27	Staphylococcus aureus
																																	121	2020/03/19	Bacillus cereus					121	2023/03/27	Staphylococcus epidermidis(MRSE)
																																	122	2020/03/25	Enterococcus faecium					122	2023/04/01	Escherichia coli
																																	123	2020/03/26	Escherichia coli					123	2023/04/06	Escherichia coli
																																	124	2020/03/26	Klebsiella oxytoca					124	2023/04/07	Klebsiella pneumoniae
																																	125	2020/03/28	Enterococcus faecalis					125	2023/05/01	Klebsiella pneumoniae
																																	126	2020/03/29	Pseudomonas aeruginosa					126	2023/05/03	Escherichia coli
																																	127	2020/03/30	Staphylococcus aureus					127	2023/05/08	(ESBL) Escherichia coli
																																	128	2020/03/30	Escherichia coli					128	2023/05/11	Enterobacter cloacae	Fusobacterium necrophorum
																																	129	2020/04/03	Staphylococcus aureus (MRSA)					129	2023/05/15	Staphylococcus aureus (MRSA)	Streptococcus dysgalactiae/canis
																																	130	2020/04/03	Candida lusitaniae					130	2023/05/17	Escherichia coli
																																	131	2020/04/07	Streptococcus sanguinis					131	2023/05/18	Klebsiella pneumoniae
																																	132	2020/04/11	Enterobacter cloacae					132	2023/05/18	Enterococcus faecium
																																	133	2020/04/19	Escherichia coli					133	2023/05/23	Enterococcus faecium
																																	134	2020/04/20	Staphylococcus aureus					134	2023/05/25	Klebsiella pneumoniae
																																	135	2020/04/21	(ESBL) Escherichia coli					135	2023/05/25	Enterococcus faecium
																																	136	2020/04/30	Escherichia coli					136	2023/05/27	Enterococcus faecium
																																	137	2020/05/03	Streptococcus agalactiae					137	2023/05/27	Enterococcus raffinosus	Escherichia coli	Streptococcus intermedius
																																	138	2020/05/04	Staphylococcus aureus					138	2023/05/30	Staphylococcus caprae
																																	139	2020/05/07	Klebsiella oxytoca					139	2023/05/30	Enterococcus faecium
																																	140	2020/05/08	Klebsiella pneumoniae					140	2023/06/02	Streptococcus agalactiae
																																	141	2020/05/08	Staphylococcus epidermidis(MRSE)					141	2023/06/11	Staphylococcus aureus
																																	142	2020/05/09	Staphylococcus epidermidis(MRSE)					142	2023/06/12	Staphylococcus aureus
																																	143	2020/05/12	Enterococcus faecalis	Streptococcus acidominimus	Klebsiella pneumoniae	Enterococcus faecalis	Streptococcus acidominimus	143	2023/06/13	Salmonella species
																																	144	2020/05/19	Escherichia coli					144	2023/06/14	Staphylococcus aureus
																																	145	2020/05/20	Enterobacter cloacae					145	2023/06/19	Citrobacter freundii
																																	146	2020/05/23	Escherichia coli					146	2023/06/19	Staphylococcus aureus (MRSA)
																																	147	2020/06/04	Corynebacterium striatum					147	2023/06/20	Escherichia coli
																																	148	2020/06/05	Escherichia coli					148	2023/06/24	(ESBL) Escherichia coli
																																	149	2020/06/07	Escherichia coli					149	2023/06/27	Staphylococcus aureus (MRSA)
																																	150	2020/06/11	Staphylococcus aureus					150	2023/06/29	Enterococcus faecium	Staphylococcus haemolyticus(MRS)
																																	151	2020/06/12	Staphylococcus aureus (MRSA)					151	2023/06/30	Klebsiella pneumoniae
																																	152	2020/06/15	(ESBL) Escherichia coli					152	2023/07/01	Aeromonas caviae	(ESBL) Escherichia coli	Escherichia coli	Morganella morganii
																																	153	2020/06/23	Escherichia coli					153	2023/07/02	Streptoc. dysgalactiae ssp equisimilis
																																	154	2020/06/23	Enterococcus faecalis					154	2023/07/11	Escherichia coli
																																	155	2020/06/25	Escherichia coli					155	2023/07/18	(ESBL) Escherichia coli
																																	156	2020/06/26	Klebsiella pneumoniae					156	2023/07/18	Escherichia coli
																																	157	2020/07/10	Enterobacter cloacae					157	2023/07/19	Enterococcus faecalis
																																	158	2020/07/14	Corynebacterium striatum					158	2023/07/21	Staphylococcus lugdunensis
																																	159	2020/07/16	Enterococcus faecalis					159	2023/07/26	(ESBL) Escherichia coli
																																	160	2020/07/16	Escherichia coli					160	2023/08/01	Streptococcus agalactiae
																																	161	2020/07/17	Staphylococcus epidermidis					161	2023/08/07	Staphylococcus aureus
																																	162	2020/07/20	Staphylococcus aureus					162	2023/08/09	(ESBL) Escherichia coli
																																	163	2020/07/23	Enterococcus faecalis	Klebsiella oxytoca				163	2023/08/12	Klebsiella pneumoniae
																																	164	2020/07/23	Enterococcus faecalis					164	2023/08/12	Enterobacter cloacae
																																	165	2020/07/25	(ESBL) Escherichia coli					165	2023/08/15	Pseudomonas aeruginosa
																																	166	2020/08/02	Enterococcus casseliflavus	Klebsiella pneumoniae (ESBL)				166	2023/08/16	Escherichia coli
																																	167	2020/08/03	Burkholderia cepacia					167	2023/08/17	Achromobacter xylosoxidans
																																	168	2020/08/04	Staphylococcus aureus					168	2023/08/18	Bacteroides uniformis
																																	169	2020/08/05	Staphylococcus aureus					169	2023/08/27	Escherichia coli
																																	170	2020/08/06	Pseudomonas aeruginosa					170	2023/08/29	(ESBL) Escherichia coli
																																	171	2020/08/06	Staphylococcus aureus					171	2023/08/29	Staphylococcus aureus	Klebsiella pneumoniae
																																	172	2020/08/07	Escherichia coli					172	2023/09/01	Streptoc. dysgalactiae ssp equisimilis
																																	173	2020/08/14	Enterococcus hirae	Escherichia coli				173	2023/09/01	Escherichia coli
																																	174	2020/08/16	Klebsiella pneumoniae					174	2023/09/02	Enterococcus faecalis
																																	175	2020/08/23	Streptococcus dysgalactiae/canis					175	2023/09/04	Escherichia coli
																																	176	2020/08/26	Streptococcus dysgalactiae/canis					176	2023/09/05	Bacillus cereus
																																	177	2020/08/29	Streptococcus dysgalactiae/canis					177	2023/09/05	Klebsiella pneumoniae
																																	178	2020/08/30	Staphylococcus epidermidis(MRSE)					178	2023/09/08	Escherichia coli
																																	179	2020/09/01	Klebsiella pneumoniae					179	2023/09/16	Enterococcus faecalis	Staphylococcus epidermidis(MRSE)
																																	180	2020/09/02	Escherichia coli					180	2023/09/24	Escherichia coli
																																	181	2020/09/07	Klebsiella pneumoniae					181	2023/09/24	Pseudomonas aeruginosa
																																	182	2020/09/07	Staphylococcus epidermidis(MRSE)					182	2023/09/25	Burkholderia cepacia complex
																																	183	2020/09/08	Escherichia coli					183	2023/10/01	Klebsiella pneumoniae
																																	184	2020/09/09	Streptococcus dysgalactiae/canis					184	2023/10/03	Escherichia coli
																																	185	2020/09/10	Staphylococcus aureus					185	2023/10/05	Escherichia coli
																																	186	2020/09/10	Helicobacter cinaedi					186	2023/10/06	Staphylococcus aureus
																																	187	2020/09/11	Staphylococcus epidermidis(MRSE)					187	2023/10/07	Escherichia coli
																																	188	2020/09/13	Staphylococcus aureus					188	2023/10/09	Fusobacterium mortiferum
																																	189	2020/09/14	Staphylococcus aureus					189	2023/10/14	Proteus vulgaris
																																	190	2020/09/15	Staphylococcus capitis					190	2023/10/16	Parvimonas micra
																																	191	2020/09/18	Staphylococcus aureus					191	2023/10/16	Proteus vulgaris
																																	192	2020/09/18	Yersinia enterocolitica					192	2023/10/16	Escherichia coli
																																	193	2020/09/19	Streptococcus anginosus					193	2023/10/21	Streptococcus agalactiae
																																	194	2020/09/20	Staphylococcus aureus					194	2023/10/23	Klebsiella pneumoniae	Clostridium perfringens
																																	195	2020/09/22	Bacteroides fragilis					195	2023/10/30	Pseudomonas aeruginosa
																																	196	2020/09/23	Staphylococcus aureus					196	2023/11/11	Escherichia coli
																																	197	2020/09/25	Streptococcus dysgalactiae/canis					197	2023/11/13	Streptococcus constellatus
																																	198	2020/09/26	Escherichia coli					198	2023/11/17	Enterococcus faecalis
																																	199	2020/09/28	Klebsiella pneumoniae					199	2023/11/18	Escherichia coli
																																	200	2020/10/06	Klebsiella pneumoniae					200	2023/11/20	Escherichia coli
																																	201	2020/10/07	(AmpC) Escherichia coli					201	2023/11/21	Klebsiella pneumoniae
																																	202	2020/10/08	Proteus mirabilis					202	2023/11/22	Enterococcus faecalis	Escherichia coli	Staphylococcus aureus
																																	203	2020/10/08	Staphylococcus simulans					203	2023/11/28	Pseudomonas aeruginosa
																																	204	2020/10/11	Escherichia coli					204	2023/12/02	Escherichia coli	Klebsiella pneumoniae
																																	205	2020/10/14	Enterobacter cloacae					205	2023/12/05	Porphyromonas endodontalis
																																	206	2020/10/15	Escherichia coli					206	2023/12/10	(ESBL) Escherichia coli	Staphylococcus aureus (MRSA)
																																	207	2020/10/15	Enterococcus faecalis					207	2023/12/11	Actinomyces meyeri	Aerococcus urinae
																																	208	2020/10/17	Candida albicans					208	2023/12/14	Streptococcus intermedius
																																	209	2020/10/18	Bacillus cereus					209	2023/12/15	Klebsiella pneumoniae
																																	210	2020/10/28	Streptococcus agalactiae					210	2023/12/16	Staphylococcus aureus
																																	211	2020/11/02	Streptococcus intermedius					211	2023/12/19	Escherichia coli
																																	212	2020/11/03	(ESBL) Escherichia coli					212	2023/12/19	Staphylococcus warneri
																																	213	2020/11/04	Streptococcus pyogenes					213	2023/12/20	Staphylococcus epidermidis(MRSE)
																																	214	2020/11/06	Klebsiella pneumoniae					214	2023/12/21	(ESBL) Escherichia coli
																																	215	2020/11/07	Staphylococcus epidermidis(MRSE)	Candida tropicalis				215	2023/12/22	(ESBL) Escherichia coli
																																	216	2020/11/09	Streptococcus pyogenes					216	2023/12/22	Staphylococcus aureus
																																	217	2020/11/09	Streptococcus agalactiae					217	2023/12/23	Escherichia coli
																																	218	2020/11/10	Staphylococcus aureus (MRSA)					218	2024/01/02	Klebsiella pneumoniae
																																	219	2020/11/11	(ESBL) Escherichia coli					219	2024/01/02	Staphylococcus aureus
																																	220	2020/11/13	Enterococcus faecalis					220	2024/01/15	Klebsiella pneumoniae
																																	221	2020/11/13	Enterococcus faecalis	Klebsiella oxytoca				221	2024/01/16	Escherichia coli
																																	222	2020/11/14	Klebsiella pneumoniae					222	2024/01/17	Klebsiella pneumoniae
																																	223	2020/11/14	Staphylococcus aureus (MRSA)					223	2024/01/25	Staphylococcus aureus (MRSA)
																																	224	2020/11/16	Klebsiella pneumoniae					224	2024/01/26	Klebsiella pneumoniae
																																	225	2020/11/19	Proteus mirabilis					225	2024/01/26	Staphylococcus aureus
																																	226	2020/11/21	Streptococcus dysgalactiae/canis					226	2024/01/29	Staphylococcus aureus (MRSA)
																																	227	2020/11/24	Staphylococcus aureus					227	2024/02/11	Klebsiella pneumoniae
																																	228	2020/11/26	Streptococcus agalactiae					228	2024/02/12	Enterococcus faecalis
																																	229	2020/11/27	Escherichia coli					229	2024/02/12	Klebsiella pneumoniae
																																	230	2020/11/29	Strep. gall ssp pasteurianus/infantarius					230	2024/02/14	Enterococcus faecalis
																																	231	2020/11/30	Staphylococcus aureus (MRSA)					231	2024/02/18	Staphylococcus aureus
																																	232	2020/12/03	Candida glabrata					232	2024/02/24	Streptococcus parasanguinis
																																	233	2020/12/03	Klebsiella pneumoniae					233	2024/02/26	Klebsiella pneumoniae
																																	234	2020/12/03	Klebsiella pneumoniae					234	2024/02/27	Escherichia coli	Klebsiella pneumoniae
																																	235	2020/12/05	Staphylococcus aureus					235	2024/02/27	Streptococcus agalactiae
																																	236	2020/12/12	Escherichia coli					241	2024/03/02	Escherichia coli
																																	237	2020/12/16	Klebsiella oxytoca					247	2024/03/05	Lactococcus species
																																	238	2020/12/23	(ESBL) Escherichia coli					248	2024/03/05	Staphylococcus aureus
																																	239	2020/12/27	Escherichia coli					249	2024/03/06	Staphylococcus aureus
																																	240	2020/12/28	Staphylococcus aureus					242	2024/03/08	Escherichia coli
																																	241	2021/01/13	Streptococcus anginosus	Escherichia coli	Bacteroides fragilis			245	2024/03/09	Klebsiella oxytoca
																																	242	2021/01/15	Escherichia coli					238	2024/03/10	Bacillus coagulans	Bacteroides eggerthii	Bacteroides thetaiotaomicron	Bacteroides vulgatus
																																	243	2021/01/15	Staphylococcus epidermidis(MRSE)					243	2024/03/11	Escherichia coli
																																	244	2021/01/18	Candida albicans					246	2024/03/13	Klebsiella pneumoniae
																																	245	2021/01/18	Staphylococcus epidermidis(MRSE)					236	2024/03/14	(ESBL) Escherichia coli
																																	246	2021/01/19	Candida albicans					239	2024/03/15	Enterococcus faecalis
																																	247	2021/01/19	Klebsiella pneumoniae					240	2024/03/15	Enterococcus faecalis
																																	248	2021/01/20	Capnocytophaga species	Parabacteroides distasonis	Parabacteroides merdae			237	2024/03/18	(ESBL) Escherichia coli
																																	249	2021/01/20	Staphylococcus epidermidis(MRSE)					250	2024/03/19	Staphylococcus aureus
																																	250	2021/01/21	Pseudomonas aeruginosa					251	2024/03/25	Streptococcus pneumoniae(PRSP)
																																	251	2021/01/21	Staphylococcus epidermidis(MRSE)					244	2024/03/27	Escherichia coli
																																	252	2021/01/23	Escherichia coli					252	2024/04/01	Bacteroides fragilis
																																	253	2021/01/25	Staphylococcus epidermidis(MRSE)					253	2024/04/04	Aerococcus species
																																	254	2021/01/25	Escherichia coli					254	2024/04/07	Klebsiella pneumoniae
																																	255	2021/02/02	(ESBL) Escherichia coli					255	2024/04/11	Staphylococcus aureus
																																	256	2021/02/03	Candida albicans					256	2024/04/13	Escherichia coli
																																	257	2021/02/03	Staphylococcus aureus					257	2024/04/15	Strep. gall ssp pasteurianus/infantarius	Escherichia coli	Klebsiella pneumoniae
																																	258	2021/02/08	Escherichia coli					258	2024/04/15	Escherichia coli
																																	259	2021/02/09	(AmpC) Escherichia coli					259	2024/04/17	Staphylococcus aureus (MRSA)
																																	260	2021/02/10	Candida albicans					260	2024/04/18	Streptococcus intermedius
																																	261	2021/02/12	Citrobacter koseri	Klebsiella pneumoniae				261	2024/04/24	Escherichia coli
																																	262	2021/02/13	Klebsiella oxytoca
																																	263	2021/02/17	(ESBL) Escherichia coli
																																	264	2021/02/17	Escherichia coli
																																	265	2021/02/19	Staphylococcus epidermidis(MRSE)	Streptococcus constellatus
																																	266	2021/02/20	Streptococcus dysgalactiae/canis
																																	267	2021/02/27	Enterococcus raffinosus	Streptococcus constellatus	Klebsiella aerogenes
																																	268	2021/03/01	Escherichia coli
																																	269	2021/03/02	Escherichia coli
																																	270	2021/03/03	Escherichia coli
																																	271	2021/03/04	Streptococcus pneumoniae
																																	272	2021/03/06	Prevotella oris
																																	273	2021/03/08	Staphylococcus epidermidis(MRSE)	Enterococcus raffinosus
																																	274	2021/03/08	Klebsiella oxytoca
																																	275	2021/03/08	Staphylococcus aureus
																																	276	2021/03/08	Escherichia coli
																																	277	2021/03/10	(ESBL) Escherichia coli
																																	278	2021/03/22	Klebsiella pneumoniae
																																	279	2021/03/25	Streptococcus oralis
																																	280	2021/03/26	Klebsiella pneumoniae
																																	281	2021/03/26	Klebsiella pneumoniae
																																	282	2021/03/28	Strep. gall ssp pasteurianus/infantarius
																																	283	2021/03/29	Klebsiella oxytoca
																																	284	2021/04/01	Klebsiella pneumoniae
																																	285	2021/04/04	Escherichia coli
																																	286	2021/04/07	Escherichia coli
																																	287	2021/04/11	Enterobacter cloacae
																																	288	2021/04/12	Streptococcus mitis group
																																	289	2021/04/13	Escherichia coli
																																	290	2021/04/26	Enterococcus faecium
																																	291	2021/05/02	(AmpC) Escherichia coli
																																	292	2021/05/02	Escherichia coli
																																	293	2021/05/07	Streptococcus parasanguinis
																																	294	2021/05/07	Escherichia coli
																																	295	2021/05/09	Streptococcus anginosus
																																	296	2021/05/16	Staphylococcus capitis
																																	297	2021/05/17	Streptococcus dysgalactiae/canis
																																	298	2021/05/22	Bacteroides fragilis
																																	299	2021/05/25	Streptococcus agalactiae
																																	300	2021/05/27	Escherichia coli
																																	301	2021/06/01	Staphylococcus aureus
																																	302	2021/06/07	Staphylococcus aureus
																																	303	2021/06/08	Serratia marcescens
																																	304	2021/06/11	Escherichia coli
																																	305	2021/06/22	Escherichia coli
																																	306	2021/06/22	Enterococcus faecium
																																	307	2021/06/23	(ESBL) Escherichia coli
																																	308	2021/06/23	(ESBL) Escherichia coli
																																	309	2021/06/23	Escherichia coli
																																	310	2021/06/26	Escherichia coli
																																	311	2021/06/30	Klebsiella aerogenes
																																	312	2021/07/02	Escherichia coli
																																	313	2021/07/03	Streptococcus anginosus
																																	314	2021/07/05	Klebsiella pneumoniae
																																	315	2021/07/05	Streptococcus anginosus
																																	316	2021/07/08	Streptococcus agalactiae
																																	317	2021/07/08	Clostridium clostridioforme
																																	318	2021/07/10	Escherichia coli
																																	319	2021/07/10	Staphylococcus epidermidis(MRSE)
																																	320	2021/07/13	(AmpC) Escherichia coli
																																	321	2021/07/15	Escherichia coli
																																	322	2021/07/19	Escherichia coli
																																	323	2021/07/25	Staphylococcus lugdunensis
																																	324	2021/07/26	Enterobacter cloacae	Klebsiella pneumoniae
																																	325	2021/07/27	Klebsiella pneumoniae
																																	326	2021/07/27	Escherichia coli
																																	327	2021/07/30	Enterococcus casseliflavus
																																	328	2021/08/02	Proteus mirabilis
																																	329	2021/08/03	Pseudomonas aeruginosa
																																	330	2021/08/08	Escherichia coli
																																	331	2021/08/13	Staphylococcus aureus (MRSA)
																																	332	2021/08/14	Proteus mirabilis
																																	333	2021/08/19	Escherichia coli
																																	334	2021/08/21	Escherichia coli
																																	335	2021/08/24	Enterococcus faecalis	Aeromonas hydrophila
																																	336	2021/08/27	Staphylococcus epidermidis(MRSE)	Pseudomonas aeruginosa
																																	337	2021/09/06	Staphylococcus epidermidis(MRSE)
																																	338	2021/09/06	Streptococcus anginosus
																																	339	2021/09/07	Bacillus cereus
																																	340	2021/09/08	Streptococcus constellatus
																																	341	2021/09/08	Escherichia coli	Fusobacterium mortiferum
																																	342	2021/09/10	Staphylococcus aureus	Streptococcus dysgalactiae/canis
																																	343	2021/09/13	(ESBL) Escherichia coli
																																	344	2021/09/14	Staphylococcus epidermidis
																																	345	2021/09/15	Staphylococcus aureus (MRSA)
																																	346	2021/09/20	Aeromonas hydrophila
																																	347	2021/09/22	Streptococcus dysgalactiae/canis
																																	348	2021/09/26	Escherichia coli
																																	349	2021/09/29	Streptococcus pyogenes	Elizabethkingia meningoseptica
																																	350	2021/10/01	Klebsiella pneumoniae	Proteus mirabilis
																																	351	2021/10/06	Staphylococcus aureus
																																	352	2021/10/13	Providencia stuartii
																																	353	2021/10/16	Staphylococcus aureus
																																	354	2021/10/22	Staphylococcus aureus (MRSA)
																																	355	2021/10/22	Enterobacter cloacae
																																	356	2021/10/22	(ESBL) Escherichia coli
																																	357	2021/10/24	Escherichia coli
																																	358	2021/11/03	Escherichia coli
																																	359	2021/11/06	Klebsiella pneumoniae
																																	360	2021/11/10	Escherichia coli
																																	361	2021/11/11	Enterococcus faecalis	Aeromonas hydrophila	Klebsiella oxytoca	Bacteroides fragilis
																																	362	2021/11/15	(ESBL) Escherichia coli
																																	363	2021/11/21	Serratia marcescens
																																	364	2021/11/22	Staphylococcus aureus
																																	365	2021/11/22	Staphylococcus aureus (MRSA)
																																	366	2021/11/23	Serratia marcescens
																																	367	2021/11/23	Escherichia coli
																																	368	2021/11/30	Escherichia coli
																																	369	2021/12/11	Klebsiella pneumoniae
																																	370	2021/12/23	Escherichia coli
																																	371	2021/12/26	Escherichia coli
																																	372	2022/01/04	Streptococcus anginosus	Escherichia coli	Klebsiella pneumoniae
																																	373	2022/01/06	Staphylococcus epidermidis(MRSE)
																																	374	2022/01/10	Staphylococcus epidermidis(MRSE)
																																	375	2022/01/11	Escherichia coli
																																	376	2022/01/14	Escherichia coli
																																	377	2022/01/15	Aeromonas caviae
																																	378	2022/01/16	Escherichia coli
																																	379	2022/01/17	Candida glabrata
																																	380	2022/01/20	Escherichia coli
																																	381	2022/01/24	Escherichia coli
																																	382	2022/01/27	Escherichia coli
																																	383	2022/01/31	Enterococcus faecalis	Staphylococcus aureus
																																	384	2022/02/03	Enterobacter cloacae
																																	385	2022/02/03	Staphylococcus aureus
																																	386	2022/02/04	Bacteroides fragilis
																																	387	2022/02/05	Bacteroides fragilis	Escherichia coli
																																	388	2022/02/09	Enterococcus faecalis	Staphylococcus aureus	Escherichia coli
																																	389	2022/02/10	Streptococcus dysgalactiae/canis
																																	390	2022/02/10	Klebsiella pneumoniae
																																	391	2022/02/14	Staphylococcus aureus
																																	392	2022/02/18	Staphylococcus lugdunensis
																																	393	2022/02/21	(ESBL) Escherichia coli
																																	394	2022/02/22	Escherichia coli
																																	395	2022/02/24	Escherichia coli
																																	396	2022/02/28	Staphylococcus aureus
																																	397	2022/03/10	Staphylococcus aureus (MRSA)
																																	398	2022/03/14	Escherichia coli
																																	399	2022/03/15	(ESBL) Escherichia coli
																																	400	2022/03/16	Staphylococcus aureus (MRSA)
																																	401	2022/03/17	Staphylococcus epidermidis(MRSE)
																																	402	2022/03/17	Staphylococcus aureus	Pseudomonas aeruginosa
																																	403	2022/03/20	Staphylococcus aureus
																																	404	2022/03/25	Fusobacterium nucleatum
																																	405	2022/03/27	Cryptococcus neoformans
																																	406	2022/03/31	Serratia marcescens
																																	407	2022/04/04	Escherichia coli
																																	408	2022/04/07	Staphylococcus epidermidis(MRSE)
																																	409	2022/04/09	Enterococcus casseliflavus
																																	410	2022/04/15	Pseudomonas aeruginosa
																																	411	2022/04/18	Escherichia coli
																																	412	2022/04/23	Escherichia coli
																																	413	2022/04/25	Escherichia coli
																																	414	2022/04/27	Escherichia coli
																																	415	2022/04/30	Streptoc. dysgalactiae ssp equisimilis
